# Supplementary material for: Novel Mycoviruses Discovered from a Metatranscriptomics Survey of the Phytopathogenic Alternaria Fungus
Source: Viruses. 2022 Nov 18;14(11):2552. doi: 10.3390/v14112552 (PMC9693364; doi:10.3390/v14112552)
Supplement: Supplementary file 1 [file viruses-14-02552-s001.zip]

Archive with 7 entries (6 files):
- viruses-2016191-Supplementary Tables/
- viruses-2016191-Supplementary Tables/Supplementary Table S1.pdf
- viruses-2016191-Supplementary Tables/Supplementary Table S2.pdf
- viruses-2016191-Supplementary Tables/Supplementary Table S3.pdf
- viruses-2016191-Supplementary Tables/Supplementary Table S4.pdf
- viruses-2016191-Supplementary Tables/Supplementary Table S5.pdf
- viruses-2016191-Supplementary Tables/Supplementary Table S6.pdf
